# Supplementary material for: Horizontally acquired divergent O-antigen contributes to escape from cross-immunity in the classical bordetellae
Source: BMC Evol Biol. 2013 Sep 25;13:209. doi: 10.1186/1471-2148-13-209 (PMC3849452; doi:10.1186/1471-2148-13-209)
Supplement: Additional file 3 — Evidence for site-specific positive selection in the O-antigen. The posterior probability (P value) that individual codon positions belong to the positively selected category was calculated with PAML. [file 1471-2148-13-209-S3.xlsx]

## Sheet: Sheet1
Additional File 3.
Gene	PAML
	Codon	P value
wbmC	221	0.98
	625	0.999
	626	0.972
	627	1
	628	0.978
wbmF	317	0.982
	324	0.976
	330	0.992
	331	0.998
	338	0.995
	341	0.999
	344	0.993
	345	0.996
	346	1
